# Supplementary material for: Use of transcriptomics and genomics to assess the effect of disinfectant exposure on the survival and resistance of Escherichia coli O157:H7, a human pathogen
Source: Front Microbiol. 2024 Oct 23;15:1477683. doi: 10.3389/fmicb.2024.1477683 (PMC11538004; doi:10.3389/fmicb.2024.1477683)
Supplement: Supplementary file 2 [file Table_2.XLSX]

## Sheet: PMS_disinfectant_ TUV93vcontrol
Gene	log2FoldChange	pvalue	Functional group
acnB	-1.77817	0.00930056	Metal Ion binding
ansB	3.94633	9.14e-07	Metabolic process
argS	1.5796	0.00884186	Protein biosynthesis
argT	-1.28939	0.0245536	Transporter
aroK	2.31493	0.000886435	ATP-binding
arp	2.40803	0.0307434	Metabolic process
atpA	2.19424	0.000471538	ATP-binding
atpB	1.32874	0.0196843	ATP-binding
atpC	2.46399	0.00177374	ATP-binding
atpE	2.58427	0.000291928	ATP-binding
atpF	1.63777	0.0217133	ATP-binding
betB	-1.85399	0.00417939	Oxidoreductase
bolA	-2.32678	0.00336263	Stress
brnQ	-2.25318	0.000112899	Membrane protein
clpA	-1.75434	0.00548378	ATP-binding
coaA	2.05012	0.0278792	ATP-binding
csiE	-1.68486	0.0340284	Transcription
cspE	-2.55378	0.00999065	DNA binding
cstA	-1.50014	0.0477273	Membrane protein
cstC	-1.92325	0.0157457	Metabolic process
cutC	-2.297	0.0191131	Metal resistance
cvpA	1.92298	0.0328842	Membrane protein
cybB	1.97982	0.0458348	Electron transport
cycA	-1.68064	0.00105302	Membrane protein
cyoC	-1.29091	0.0201352	Electron transport
cyoD	-1.92988	0.00815457	Electron transport
cysJ	-1.53981	0.0285311	Electron transport
dadA	-1.76157	0.0261524	Oxidoreductase
dadX	-1.49486	0.00877657	Metabolic process
dcuC	2.20742	0.0382811	Membrane protein
def	-2.02477	0.00328692	Protein biosynthesis
dmsA	2.01881	0.0313422	Metal Ion binding
dnaA	1.65675	0.00930056	ATP-binding
dsrA	-2.98813	0.000568607	Regulator
dut	2.40858	0.0198257	Metabolic process
eae	2.44872	0.00600412	Virulence
elaD	2.6679	0.0380984	Hydrolase
escC	2.38115	0.0372851	Bacterial secretion
escD	2.52984	0.0405424	Bacterial secretion
escJ	2.46444	0.0424955	Bacterial secretion
escN	2.61697	0.0288579	Bacterial secretion
escR	2.71844	0.0233015	Bacterial secretion
escT	3.44935	0.00177374	Bacterial secretion
espD	2.5614	0.00512955	Virulence
evgA	1.57431	0.0316408	DNA binding
fadA	-2.30645	7.91e-05	Lipid metabolism
fadB	-1.85999	0.00476753	Lipid metabolism
fadD	-2.46565	0.00139145	Lipid metabolism
fba	1.79891	0.00536355	Metabolic process
fcI	2.43694	0.000175466	Metabolic process
fimE	2.66094	0.0361683	DNA binding
fimZ	2.59411	0.0363428	Regulator
fliA	3.23493	0.00238104	DNA binding
ftn	2.78761	3.86e-07	Cellular process
gcvH	2.88695	0.0041456	Metabolic process
gcvP	2.58641	0.0037238	Oxidoreductase
gidA	1.91276	0.0354833	Metabolic process
glgS	2.50721	0.0111674	Regulator
glnA	2.15009	0.0114816	Metal Ion binding
gloB	2.23348	0.0041456	Metal Ion binding
glpB	2.91526	0.00803801	Electron transport
glpC	2.47429	0.0189882	Metal Ion binding
glpQ	2.87852	2.27e-05	Hydrolase
glpT	2.86845	0.000239621	Membrane protein
gshA	1.34044	0.0226691	Metabolic process
guaC	1.62238	0.0468631	Metal Ion binding
gyrA	1.1594	0.0450706	DNA binding
hemL	-1.70317	0.0340284	Metabolic process
hflB	-1.28684	0.0353192	Metabolic process
hflK	-1.64443	0.0347442	Membrane protein
himA	-1.82184	0.0229905	Phage related
hlyE	2.27422	0.0316408	Virulence
hmpA	-1.79469	0.0228739	Metabolic process
hpt	1.88864	0.00963773	Metal Ion binding
htpX	-2.03418	0.00105002	Stress
htrL	2.38274	0.0241268	Uncharacterised protein
hupB	2.29865	0.0194214	DNA binding
hybA	2.31731	0.0283284	Metal Ion binding
hybC	1.63	0.0487657	Oxidoreductase
infA	2.38007	0.0283284	Protein biosynthesis
intU	2.74106	0.00790322	Uncharacterised protein
katG	1.28789	0.0241268	Metal Ion binding
kch	1.73543	0.0278792	Ion transport
kgtP	-1.10626	0.0316408	Membrane protein
leuO	1.98463	0.0355141	DNA binding
livJ	1.84899	0.0430274	Transporter
lpxC	-2.03725	0.0453728	Lipid metabolism
malE	2.62012	0.00815457	Transporter
malP	2.18248	0.0346866	Metabolic process
manC	2.49116	2.73e-06	Metabolic process
menB	1.80519	0.0190842	Metabolic process
metF	2.26702	0.0194214	Metabolic process
mioC	2.88533	0.010452	Electron transport
mopB	2.48856	0.00120631	Cellular process
mreB	1.30045	0.0259193	Cell shape
mtr	-2.72142	0.000231162	Membrane protein
napA	2.19242	0.0314318	Metal Ion binding
narG	2.30372	0.0349372	Metal Ion binding
nirB	2.57415	0.0241268	Metal Ion binding
nrdB	1.84373	0.0255643	Metal Ion binding
ompC	2.66628	0.00264826	Membrane protein
osmB	-2.8196	0.000359112	Membrane protein
osmE	-2.00986	0.0463067	Membrane protein
pepD	1.71623	0.00453134	Hydrolase
per	3.08554	7.97e-06	Regulator
pgpA	2.97001	0.00400054	Lipid metabolism
phoH	-1.73912	0.0107176	ATP-binding
proV	2.2404	0.0421896	ATP-binding
rbsB	2.26038	0.00096051	Transporter
rhoL	3.4839	0.000112899	Transcription
rplB	2.01108	0.0426498	Ribosomal
rplC	4.23241	2.54e-09	Ribosomal
rplD	2.87657	0.000204426	Ribosomal
rplL	2.38545	2.97e-05	Ribosomal
rplM	2.11307	0.00272929	Ribosomal
rplN	1.96394	0.00176358	Ribosomal
rplP	2.76238	0.000112899	Ribosomal
rplS	1.86462	0.0136402	Ribosomal
rplU	2.66172	0.00354707	Ribosomal
rplV	2.32741	0.00862498	Ribosomal
rplW	4.27796	1.23e-06	Ribosomal
rplX	2.30452	0.000204426	Ribosomal
rpmC	2.3871	0.017685	Ribosomal
rpoS	-1.61125	0.0016502	Regulator
rpsC	3.14124	2e-05	Ribosomal
rpsJ	4.02904	5.71e-09	Ribosomal
rpsM	1.4638	0.0285311	Ribosomal
rpsP	1.46552	0.0314318	Ribosomal
rpsQ	2.19118	0.00989439	Ribosomal
rpsS	3.28091	0.000169652	Ribosomal
rrsA	-2.35265	0.0396133	Ribosomal
rrsB	-2.34058	0.0418596	Ribosomal
rrsD	-2.49106	0.0265984	Ribosomal
rrsG	-2.46227	0.00989439	Ribosomal
rseA	-1.9997	0.00649743	Membrane protein
sepL	3.04676	0.0340284	Bacterial secretion
sepQ	2.79734	0.0137518	Bacterial secretion
sepZ	2.99837	0.00400054	Bacterial secretion
sfmH	2.4801	0.043531	Adhesion
slp	-1.81821	0.0226691	Membrane protein
speF	2.53475	0.0210121	Metabolic process
speG	1.92503	0.0248655	Transferase
sppA	1.57169	0.0309022	Membrane protein
ssrS	3.047	0.00400054	Transcription
talA	-1.27367	0.034691	Transferase
tatA	3.33114	5.59e-05	Bacterial secretion
tdcA	3.4494	0.000169184	Metabolic process
tdcB	2.53744	0.00579197	Metabolic process
tdcD	2.20181	0.0340284	Metabolic process
tdcE	2.4139	0.0186485	ATP-binding
terE	2.06578	0.0115103	Metal resistance
terE_2	2.66734	0.00148393	Metal resistance
tgt	1.70432	0.0113163	Metal Ion binding
thrT	2.39148	0.0167123	Translation
tig	2.62432	7.91e-05	Cellular process
tir	2.15138	0.0248655	Virulence
tnaA	2.85418	0.000504686	Metabolic process
tnaL	2.84609	0.0318577	Metabolic process
tra8_2	2.09957	0.0349372	Transposase
treB	3.84762	0.000359112	Membrane protein
treC	2.75243	0.00251536	Hydrolase
tsf	2.47829	4.16e-05	Protein biosynthesis
tsx	1.77968	0.000672074	Ion transport
tufA	1.72669	0.0138061	Protein biosynthesis
tufB	2.34407	0.000322156	Protein biosynthesis
tyrU	2.24945	0.0340284	Translation
ubiA	-1.38171	0.0495583	Membrane protein
upp	2.30647	0.0278792	Transferase
ureG_2	2.44805	0.0275334	Transcription
uspA	1.61434	0.0167203	Stress
waaD	2.13284	0.0136651	LPS synthesis
waaI	2.66902	0.000273687	LPS synthesis
waaJ	3.44745	0.000583908	LPS synthesis
waaL	2.85005	0.000103054	LPS synthesis
waaP	2.09062	0.0255859	ATP-binding
waaY	3.05562	0.000568607	LPS synthesis
wbdN	2.25099	0.0103318	LPS synthesis
wbdO	3.09045	0.000471538	LPS synthesis
wbdP	2.51467	0.00120793	LPS synthesis
wbdQ	2.31935	0.00595273	LPS synthesis
wbdR	1.96479	0.00512955	LPS synthesis
wrbA	-2.02793	0.0374529	Membrane protein
wzy	2.40074	0.00557201	LPS synthesis
yaeC	1.83509	0.0083794	Transporter
yaeT	1.31198	0.00579364	Transporter
yafB	2.22447	0.043531	Metabolic process
yafH	-2.29369	0.000150638	Metabolic process
ybaR	-1.30256	0.0393528	Metal resistance
ybbK	-1.88393	0.0113163	Membrane protein
ybbU	-1.78202	0.00794228	Regulator
ybeZ	-1.62358	0.0112628	ATP-binding
ybhL	-2.17221	0.0181622	Membrane protein
ybiI	-1.89836	0.0278915	Metal Ion binding
yccA	-1.82209	0.00228096	Membrane protein
yccJ	-1.95821	0.0208283	Uncharacterised protein
ycdT	2.30071	0.0129174	Membrane protein
ycdU	2.54607	0.0232372	Membrane protein
ycgB	-1.60798	0.0379939	Uncharacterised protein
ychH	-2.4822	0.0192849	Uncharacterised protein
yciD	2.50705	0.0209145	Membrane protein
ydbK	-2.39873	0.00225549	Oxidoreductase
ydgA	-1.80447	0.000391671	Membrane protein
yeaD	2.02199	0.0314634	Metabolic process
yeaF	1.69395	0.0340632	Metabolic process
yedW	2.42556	0.0373402	DNA binding
yeeX	1.84729	0.0393528	Uncharacterised protein
yeiL	2.28181	0.0301763	Metal Ion binding
yejG	-1.95132	0.0191137	Uncharacterised protein
yfaO	2.31854	0.0307372	Metabolic process
yfcB	1.83324	0.0340284	Metabolic process
yfgA	-1.55281	0.0402481	Cell shape
yfhE	-1.60324	0.0133097	Stress
yfhF	-1.70331	0.029772	Metabolic process
ygaM	-2.14765	0.00579197	Membrane protein
ygeG	2.61544	0.0316408	Uncharacterised protein
ygeH	2.87692	0.00536355	DNA binding
ygjG	-2.4447	9.36e-05	Metabolic process
ygjU	-1.86719	0.00815476	Transporter
yhaC	3.02884	0.012884	Uncharacterised protein
yhdG	2.41609	0.00105002	Transcription
yhiJ	2.24003	0.0226691	Uncharacterised protein
yhjA	2.40127	0.0324688	Metal Ion binding
yibG	2.81191	0.0325688	Uncharacterised protein
yibN	1.66963	0.0468631	Membrane protein
yihE	1.5461	0.0373402	Stress
yihX	1.89037	0.0316408	Metal Ion binding
yiiO	-2.42986	0.000269717	Stress
yiiU	3.92927	0.000192729	Uncharacterised protein
yjcF	2.78494	0.0223971	Uncharacterised protein
yjfO	-1.77525	0.00803801	Stress
yjfZ	2.37485	0.0450487	Uncharacterised protein
yjgD	2.37505	0.0181622	Regulator
yjgF	2.36344	0.00417939	Metabolic process
yjgL	2.59514	0.0119997	Uncharacterised protein
yliG	2.49381	0.0139666	Regulator
ynhG	-2.76678	0.000150638	Metabolic process
yohC	-2.01762	0.00400054	Membrane protein
yqeH	2.64812	0.010452	Uncharacterised protein
yqeI	2.32159	0.0382811	DNA binding
yqeK	2.93285	0.00400054	Uncharacterised protein
yqjE	-1.57348	0.0313422	Membrane protein
yraR	-1.94357	0.0337042	Oxidoreductase
yshA	2.64573	0.0276075	Membrane protein
ytfE	-2.00232	0.00785399	Stress
Z0023	2.81503	0.0169261	Uncharacterised protein
Z0025	2.71004	0.0299713	Uncharacterised protein
Z0247	2.85464	0.0285528	Uncharacterised protein
Z0248	2.57912	0.0373402	Uncharacterised protein
Z0269	2.55542	0.0214486	Uncharacterised protein
Z0275	2.87436	0.00785399	Uncharacterised protein
Z0319	2.06326	0.0147233	Uncharacterised protein
Z0327	3.21767	0.0134785	Uncharacterised protein
Z0328	2.82078	0.0349372	Uncharacterised protein
Z0340	2.99975	0.0131667	Uncharacterised protein
Z0372	3.23385	0.000484787	Uncharacterised protein
Z0443	2.00977	0.0458052	Uncharacterised protein
Z0609	-1.84898	0.000672074	Uncharacterised protein
Z0923	-2.12145	0.00661144	Uncharacterised protein
Z0948	2.96393	0.010452	Uncharacterised protein
Z0957	2.01525	0.0438141	Uncharacterised protein
Z0985	2.69752	0.0108563	Uncharacterised protein
Z0989	2.68836	0.0229905	Uncharacterised protein
Z1019	2.64494	0.0241268	Uncharacterised protein
Z1097	3.23359	0.00606257	Uncharacterised protein
Z1098	2.85017	0.0194214	Uncharacterised protein
Z1121	2.3672	0.00128514	Uncharacterised protein
Z1140	3.22531	0.000341693	Uncharacterised protein
Z1155	3.17226	0.0177379	Uncharacterised protein
Z1190	2.28778	0.00785399	Uncharacterised protein
Z1193	2.9142	0.00930056	Uncharacterised protein
Z1340	2.6178	0.0387833	Uncharacterised protein
Z1341	2.99549	0.00640869	Uncharacterised protein
Z1387	2.41791	0.0314634	Uncharacterised protein
Z1530	2.64592	0.0136402	Uncharacterised protein
Z1540	3.77473	0.00552986	Uncharacterised protein
Z1541	2.95126	0.0406252	Uncharacterised protein
Z1560	2.89	1.07e-05	Uncharacterised protein
Z1578	2.06159	0.046939	Uncharacterised protein
Z1579	3.13918	0.00110766	Uncharacterised protein
Z1594	3.22204	0.0120101	Uncharacterised protein
Z1620	3.11212	0.00975527	Uncharacterised protein
Z1625	2.27655	0.0223847	Uncharacterised protein
Z1629	2.36053	0.0264453	Uncharacterised protein
Z1769	2.98078	0.00244376	Uncharacterised protein
Z1770	1.85546	0.0345582	Uncharacterised protein
Z1786	2.98848	0.0201654	Uncharacterised protein
Z1787	2.55986	0.00900582	Uncharacterised protein
Z1822	3.17058	0.000140967	Uncharacterised protein
Z1823	3.33501	0.0139797	Uncharacterised protein
Z1824	3.06383	0.00478054	Uncharacterised protein
Z1829	2.48463	0.0234317	Uncharacterised protein
Z1930	2.21785	0.0044428	Uncharacterised protein
Z1931	2.23419	1.4e-05	Uncharacterised protein
Z1932	2.00072	0.0387726	Uncharacterised protein
Z2121	2.35428	0.0373402	Uncharacterised protein
Z2150	3.2877	0.00086982	Uncharacterised protein
Z2151	2.73836	0.00815457	Uncharacterised protein
Z2156	2.66745	0.0298984	Uncharacterised protein
Z2176	3.14017	0.00877657	Uncharacterised protein
Z2200	3.15348	0.00883489	Uncharacterised protein
Z2210	2.01324	0.0354942	Uncharacterised protein
Z2240	3.1288	0.0235156	Uncharacterised protein
Z2241	2.62409	0.0421896	Uncharacterised protein
Z2242	3.11983	0.00651428	Uncharacterised protein
Z2263	3.22319	0.0187982	Uncharacterised protein
Z2267	-1.58405	0.0229905	Uncharacterised protein
Z2337	2.49209	0.00711477	Uncharacterised protein
Z2338	2.68416	0.00816683	Uncharacterised protein
Z2366	2.7376	0.0294574	Uncharacterised protein
Z2368	2.80415	0.0283284	Uncharacterised protein
Z2370	2.64525	0.0484771	Uncharacterised protein
Z2386	3.15462	3.81e-06	Uncharacterised protein
Z2387	2.76878	0.000484787	Uncharacterised protein
Z2389	2.01385	0.00621929	Uncharacterised protein
Z2542	2.06231	0.0456349	Uncharacterised protein
Z2560	2.65313	0.0241268	Uncharacterised protein
Z2565	3.48147	2.25e-05	Uncharacterised protein
Z2573	-1.83012	0.0480163	Uncharacterised protein
Z2576	2.07673	0.043531	Uncharacterised protein
Z2592	-1.74225	0.00102424	Uncharacterised protein
Z2753	2.7346	0.0159311	Uncharacterised protein
Z2755	-2.0938	0.00400054	Uncharacterised protein
Z2758	-1.69245	0.0283284	Uncharacterised protein
Z2778	-2.49172	0.000924564	Uncharacterised protein
Z2871	2.92965	0.0175137	Uncharacterised protein
Z2883	-2.17073	0.028861	Uncharacterised protein
Z2969	2.91496	0.00520768	Uncharacterised protein
Z2994	2.76918	0.00305711	Uncharacterised protein
Z3023	2.76375	0.0182687	Uncharacterised protein
Z3024	3.2696	0.00815457	Uncharacterised protein
Z3026	2.44632	0.0354833	Uncharacterised protein
Z3043	-2.74356	0.00400054	Uncharacterised protein
Z3045	-1.62027	0.00601825	Uncharacterised protein
Z3056	2.53173	0.0457361	Uncharacterised protein
Z3062	4.65378	7.97e-06	Uncharacterised protein
Z3063	2.32172	0.0124169	Uncharacterised protein
Z3069	3.58368	0.00354707	Uncharacterised protein
Z3071	3.59476	0.00208287	Uncharacterised protein
Z3106	2.68007	0.0374529	Uncharacterised protein
Z3140	2.84363	0.00391637	Uncharacterised protein
Z3178	-1.7069	0.0307434	Uncharacterised protein
Z3198	2.94482	2.73e-06	Uncharacterised protein
Z3206	1.7857	0.00264826	Uncharacterised protein
Z3249	-2.14142	0.0174631	Uncharacterised protein
Z3260	-1.91788	0.00975958	Uncharacterised protein
Z3270	3.01166	0.0379176	Uncharacterised protein
Z3271	2.66271	0.0232372	Uncharacterised protein
Z3289	2.7705	0.0294574	Uncharacterised protein
Z3310	-1.80604	0.0373402	Uncharacterised protein
Z3390	-1.4561	0.00579197	Uncharacterised protein
Z3391	-1.80411	0.0391495	Uncharacterised protein
Z3392	-1.94194	0.00449108	Uncharacterised protein
Z3394	-1.94303	0.000587841	Uncharacterised protein
Z3496	2.85491	0.0186485	Uncharacterised protein
Z3511	1.92428	0.0232372	Uncharacterised protein
Z3556	-2.16445	0.00189041	Uncharacterised protein
Z3566	-1.9819	0.0139757	Uncharacterised protein
Z3603	-1.89715	0.0219213	Uncharacterised protein
Z3604	-1.81703	0.00208287	Uncharacterised protein
Z3609	2.97231	0.00927488	Uncharacterised protein
Z3658	-1.58566	0.00441182	Uncharacterised protein
Z3694	-1.90419	0.00821978	Uncharacterised protein
Z3722	-2.33281	0.00306751	Uncharacterised protein
Z3798	-1.93642	0.0181622	Uncharacterised protein
Z3918	2.6881	0.00930056	Uncharacterised protein
Z3919	2.93603	0.00177374	Uncharacterised protein
Z3920	3.14762	0.000924564	Uncharacterised protein
Z3931	2.32814	0.00391637	Uncharacterised protein
Z3935	3.13236	0.00963773	Uncharacterised protein
Z3939	2.16235	0.0301763	Uncharacterised protein
Z3942	2.67463	0.00520768	Uncharacterised protein
Z3943	2.94545	0.0381892	Uncharacterised protein
Z3945	2.86934	0.0465826	Uncharacterised protein
Z3950	2.76552	0.0136643	Uncharacterised protein
Z3970	-1.63922	0.0468631	Uncharacterised protein
Z4090	2.94749	0.010452	Uncharacterised protein
Z4171	3.25524	0.00917102	Uncharacterised protein
Z4175	2.9488	0.0230081	Uncharacterised protein
Z4176	3.07802	0.0118272	Uncharacterised protein
Z4180	2.71054	0.0303183	Uncharacterised protein
Z4182	2.70151	0.0169261	Uncharacterised protein
Z4183	2.79379	0.0278091	Uncharacterised protein
Z4185	3.12907	0.0115103	Uncharacterised protein
Z4190	2.38224	0.0387726	Uncharacterised protein
Z4195	2.47727	0.0363428	Uncharacterised protein
Z4196	3.08526	0.013667	Uncharacterised protein
Z4197	3.10664	0.00536355	Uncharacterised protein
Z4198	2.85172	0.0245536	Uncharacterised protein
Z4321	2.98514	0.0181622	Uncharacterised protein
Z4325	2.22913	0.0228739	Uncharacterised protein
Z4326	2.33093	0.011173	Uncharacterised protein
Z4327	2.63534	0.0333312	Uncharacterised protein
Z4328	2.97032	0.000264827	Uncharacterised protein
Z4329	3.11727	0.000731338	Uncharacterised protein
Z4332	3.37277	0.00183319	Uncharacterised protein
Z4333	2.6997	0.0325272	Uncharacterised protein
Z4351	3.04181	0.000924564	Uncharacterised protein
Z4400	2.58163	0.00175909	Uncharacterised protein
Z4402	2.81087	0.013667	Uncharacterised protein
Z4454	-1.74615	0.0313422	Uncharacterised protein
Z4464	1.97122	0.0482128	Uncharacterised protein
Z4849	2.4474	0.0363428	Uncharacterised protein
Z4874	1.88547	0.0331828	Uncharacterised protein
Z4888	2.38678	0.0370276	Uncharacterised protein
Z4907	2.61267	0.0373402	Uncharacterised protein
Z5111	2.9444	0.0316408	Uncharacterised protein
Z5113	2.26065	0.0232372	Uncharacterised protein
Z5114	2.77852	0.0191714	Uncharacterised protein
Z5117	3.20144	0.0298984	Uncharacterised protein
Z5128	2.96291	0.0485953	Uncharacterised protein
Z5129	2.58785	0.0346212	Uncharacterised protein
Z5131	3.08829	0.0219213	Uncharacterised protein
Z5136	3.37806	0.00595273	Uncharacterised protein
Z5137	2.79395	0.017685	Uncharacterised protein
Z5140	4.0476	0.000150638	Uncharacterised protein
Z5142	2.4495	0.0124453	Uncharacterised protein
Z5143	2.79065	0.019022	Uncharacterised protein
Z5160	2.62822	0.0405424	Uncharacterised protein
Z5161	3.73468	0.00244695	Uncharacterised protein
Z5162	2.91703	0.0232198	Uncharacterised protein
Z5200	2.62675	0.0278792	Uncharacterised protein
Z5211	2.98915	0.00354707	Uncharacterised protein
Z5212	3.06813	0.00785399	Uncharacterised protein
Z5214	2.87439	0.015524	Uncharacterised protein
Z5224	3.65425	0.00417939	Uncharacterised protein
Z5335	2.79155	0.0265984	Uncharacterised protein
Z5339	3.07172	0.0297138	Uncharacterised protein
Z5401	-2.29182	0.0112628	Uncharacterised protein
Z5428	2.53736	0.0344466	Uncharacterised protein
Z5646	3.05563	0.00815457	Uncharacterised protein
Z5881	4.20268	0.000150638	Uncharacterised protein
Z5886	3.09369	0.000239621	Uncharacterised protein
Z5887	2.27042	0.0458348	Uncharacterised protein
Z5896	2.67336	0.0129295	Uncharacterised protein
Z5897	2.27531	0.00328692	Uncharacterised protein
Z5902	1.87166	0.0315024	Uncharacterised protein
Z5935	2.87027	0.00639886	Uncharacterised protein
Z5946	2.54677	0.0183196	Uncharacterised protein
Z5950	2.98978	0.0172162	Uncharacterised protein
Z6021	1.75489	0.0321444	Uncharacterised protein
Z6024	2.18908	0.0209145	Uncharacterised protein
Z6025	2.5682	0.0334471	Uncharacterised protein

## Sheet: QAC disinfectant_TUV93vcontrol
Gene	log2FoldChange	pvalue
cyoC	-1.36374	0.0458651
xasA	-2.23723	0.00123402
pspE	5.23134	1.17354e-15
pspD	5.83806	2.97906e-15
pspC	5.47302	1.04416e-13
pspB	6.34311	7.77341e-19
pspA	6.42572	1.98279e-22
htpX	1.59027	0.031652
Z3658	-1.5931	0.0114625
gadA	-2.48784	0.0196962
yjbO	5.21028	1.77734e-10
mopB	2.04795	0.031652

## Sheet: TUV93 versus QAC4
Gene	log2FoldChange	pvalue	Function
ftsJ	1.27519	0.0283572	Cellular/Metabolic process
gadA	-5.01035	1.53e-09	pH regulation
gadB	-3.51184	2.53e-05	pH regulation
glnA	2.21765	0.0209321	Cellular/Metabolic process
glpD	1.65842	0.0209321	Cellular/Metabolic process
hdeA	-4.69993	1.04e-08	pH regulation
hdeB	-3.51839	5.2e-05	pH regulation
hdeD	-3.56223	2.55e-05	pH regulation
htpX	2.75525	4.35e-07	Stress response
htrA	2.34091	0.000183051	Heat-shock
miaA	1.79768	0.000894248	Cellular/Metabolic process
mtlR	2.57404	1.13e-05	Regulation
mtr	1.87672	0.0362049	Transport
pspA	4.45701	2.19e-10	Phage-shock
pspB	4.96099	1.06e-11	Phage-shock
pspC	4.49335	9.57e-09	Phage-shock
pspD	4.63139	2.21e-09	Phage-shock
pspE	4.98138	2.56e-13	Phage-shock
rplC	-2.56992	0.00360998	Ribosomal
rplD	-2.78091	0.00154448	Ribosomal
rplV	-2.56233	0.0127636	Ribosomal
rpsC	-2.36897	0.00705858	Ribosomal
rpsF	-2.40428	0.0461296	Ribosomal
rpsJ	-3.03126	0.000183051	Ribosomal
rpsS	-2.48951	0.0174767	Ribosomal
rrsA	2.1887	0.0215703	Ribosomal
rrsC	2.06003	0.0373322	Ribosomal
rrsD	2.24712	0.0115021	Ribosomal
rrsG	2.16083	0.00612979	Ribosomal
rrsH	2.16027	0.0153095	Ribosomal
slp	-1.98358	0.0252585	Membrane
xasA	-5.0098	5.7e-18	pH regulation	gadC
yccA	2.14565	7.97e-05	Hypothetical
ydeH	1.63349	0.0116882	Hypothetical
yejG	1.90616	0.0389358	Hypothetical
yhiE	-3.4892	4.97e-05	pH regulation	gadE
yhiF	-2.09647	0.0232462	pH regulation
yhiM	-3.40628	8.96e-06	pH regulation
yiiO	2.29374	0.000598545	Hypothetical
yjbO	4.57958	1.58e-07	Phage-shock
yqjA	2.06774	3.95e-05	Membrane
Z1648	1.82943	0.00721646	Hypothetical
Z1835	-2.77663	0.0155251	Prophage-hypothetical
Z1842	-2.85034	0.0362049	Prophage-hypothetical
Z1847	-3.04027	0.0215703	Prophage-hypothetical
Z1849	-2.63768	0.0328943	Prophage-hypothetical
Z1854	-3.05037	0.00798759	Prophage-hypothetical
Z2592	1.60281	0.00360998	Hypothetical

## Sheet: TUV93 versus QAC8
Gene	log2FoldChange	pvalue	Function
cmk	1.46665	0.0314428	Cellular/Metabolic process
glpD	1.67051	0.0116686	Cellular/Metabolic process
htpX	1.78553	0.00558041	Stress response
mtlR	1.42445	0.0498818	Regulator
nuoG	-1.51252	0.0156102	Cellular/Metabolic process
pspA	3.71016	7.02608e-07	Phage-shock
pspB	3.66205	7.44179e-07	Phage-shock
pspC	3.10863	0.00051114	Phage-shock
pspD	2.59529	0.00549221	Phage-shock
pspE	2.36713	0.00549221	Phage-shock
sucB	-1.72014	0.0156102	Cellular/Metabolic process
sucD	-1.73205	0.00549221	Cellular/Metabolic process
wbdP	-2.03452	0.037963	Membrane protein
yejG	2.02612	0.0140894	Hypothetical protein
yjbO	3.3042	0.00116008	Phage-shock
ynfM	2.1247	0.00809242	Transporter
ynhG	1.68726	0.0498818	Cellular/Metabolic process
Z1062 bssR	2.39023	0.037963	Hypothetical protein
Z1198	1.64882	0.00549221	Hypothetical protein
Z1638	1.76603	0.0156102	Hypothetical protein
